# Supplementary material for: Scalable Fabrication of Thermally Conductive Layered Nacre-like Self-Assembled 3D BN-Based PVA Aerogel Framework Nanocomposites
Source: Polymers (Basel). 2022 Aug 15;14(16):3316. doi: 10.3390/polym14163316 (PMC9412551; doi:10.3390/polym14163316)
Supplement: Supplementary file 1 [file polymers-14-03316-s001.zip]

Archive with 1 entries (1 files):
- polymers-1854493-supplementary.pdf
